# Supplementary material for: Regenerative capacity in the lamprey spinal cord is not altered after a repeated transection
Source: PLoS One. 2019 Jan 30;14(1):e0204193. doi: 10.1371/journal.pone.0204193 (PMC6353069; doi:10.1371/journal.pone.0204193)
Supplement: S1 Appendix — Each sheet contains the individual data points used in a particular figure, as noted. (XLSX) [file pone.0204193.s001.xlsx]

## Sheet: Fig 1 data
Fig 1C: Movement Score (TRANS) (Note: these are scores from 2 separate cohorts of animals, as described in Methods)
Animal (1st Recovery)		Week 1		Week 2		Week 3		Week 4		Week 5		Week 6		Week 7		Week 8		Week 9		Week 10		Week 11
A	0	1	1	1	1	1	1	2	3	3	3	N/A	3	3	3	3	3	3	3	3	3	3	3
B	0	1	1	2	1	1	1	3	4	4	3	N/A	3	3	3	4	4	4	3	4	4	4	4
C	0	1	1	1	2	2	1	3	4	4	3	N/A	3	3	3	4	3	4	4	4	4	4	4
D	0	1	1	1	1	2	2	3	4	4	3	N/A	4	3	4	4	4	4	4	4	4	4	4
F	0	1	1	1	1	1	2	4	4	4	3	N/A	3	3	4	4	4	4	3	3	4	3	3
G	0	1	1	1	1	1	1	4	4	3	3	N/A	3	4	4	4	3	3	3	4	4	4	3
H	0	1	1	2	1	1	3	4	4	4	3	N/A	4	3	4	4	4	4	4	4	4	4	4
J	0	1	1	2	2	2	3	3	3	4	4	N/A	3	3	3	4	3	3	3	3	3	4	3
K	0	1	1	2	1	1	1	1	4	4	3	N/A	3	3	3	3	3	3	3	3	3	3	3
L	0	1	1	1	2	2	1	3	4	4	3	N/A	4	3	3	4	4	4	4	4	4	3	4
A	0	1	1	1	1	2	3	3	3	3	3	3	4	4	4	4	4	4	4	4	4	4	4
B	0	1	1	1	1	2	3	3	3	3	3	3	3	3	3	3	3	3	3	3	4	4	4
C	0	1	1	1	1	2	3	3	3	3	3	3	3	3	3	3	3	3	3	3	3	3	3
D	0	1	1	1	2	3	3	3	3	3	3	4	3	4	4	4	4	3	4	4	4	4	4
E	0	1	1	1	1	2	3	3	3	3	3	3	3	3	3	4	4	4	3	3	4	4	4
F	0	1	1	1	1	1	2	2	2	3	3	3	3	3	3	3	3	3	3	3	3	3	3
G	0	1	1	1	1	1	2	2	3	3	3	3	3	3	3	3	3	3	3	3	4	4	4
H	0	1	1	1	1	2	3	3	3	3	3	3	3	3	4	4	3	3	3	4	4	4	4
Fig 1C: Movement Score (RE-TRANS) (Note: these are scores from 2 separate cohorts of animals, as described in Methods)
Animal (2nd Recovery)		Week 1		Week 2		Week 3		Week 4		Week 5		Week 6		Week 7		Week 8		Week 9		Week 10		Week 11
A	0	1	1	1	1	1	3	3	3	3	3	3	3	3	3	3	3	3	3	4	3	3	3
B	0	1	1	1	2	3	3	3	3	3	4	4	4	4	4	4	4	4	4	4	4	4	4
C	0	1	1	1	2	3	3	3	3	3	3	3	3	3	3	3	3	3	3	3	3	3	3
D	0	1	1	1	2	3	3	3	4	4	4	4	4	4	4	4	4	4	4	4	4	4	4
F	0	1	1	1	1	2	3	3	3	3	3	3	3	3	3	3	3	3	3	4	3	3	3
G	0	1	1	1	1	2	3	3	3	3	4	4	4	4	4	4	4	3	4	4	3	4	4
H	0	1	1	1	1	3	2	2	2	2	2	3	3	3	3	3	3	3	3	3	3	3	3
J	0	1	2	2	3	3	3	3	3	3	3	3	3	3	3	3	3	3	3	3	3	3	3
K	0	1	1	1	1	2	2	3	3	3	3	3	3	3	3	3	3	3	3	3	3	3	3
L	0	1	1	1	1	2	3	3	3	3	4	4	4	4	4	4	4	4	4	4	4	4	4
A	0	1	1	1	1	2	3	3	3	3	4	3	4	4	4	3	4	3	3	3	4	4	3
B	0	1	1	1	2	2	3	3	3	3	3	3	3	3	3	3	3	3	4	4	4	4	4
C	0	1	1	1	2	2	2	3	2	2	3	2	2	3	3	2	3	3	3	3	3	3	3
D	0	1	1	1	2	2	3	3	3	4	3	3	4	3	3	3	3	4	3	3	3	3	4
E	0	1	1	1	1	2	2	2	3	3	4	3	4	3	3	3	3	3	3	3	4	4	3
F	0	1	1	1	1	1	2	2	2	3	2	2	3	3	3	3	3	3	3	3	3	3	3
G	0	1	1	1	1	2	2	2	2	2	3	3	3	3	3	3	3	3	3	3	3	3	3
H	0	1	1	1	1	2	2	3	4	3	4	4	4	4	3	4	3	3	4	3	3	4	4

## Sheet: Fig 2 Data
Fig 2I: Gap at 1wpi (mm)
Trans	Re-Trans
0.784	0.405
0.739	0.243
0.811	0.211
1.615
0.604
Fig 2J: Lesion-to-End Ratio
Trans 3wpi	Re-Trans 3wpi	Trans 11wpi	Re-Trans 11wpi
0.825	0.526316	0.653846	0.532609
0.888889	0.375	0.632558	0.599078
0.670588	0.55615	0.772487	0.492611
0.684211		0.778325	0.463158
		0.676617	0.441989
		0.666667	0.35533

## Sheet: Fig 5 Data
	Fig 5A: NF180 (+) Axons
	Trans			Re-Trans
PROXIMAL	18	18	12	15	16	17
LESION	9	12	6	7	6	10
DISTAL	10	13	7	10	8	8
	Fig 5B: Mean SV2 Intensity (AU)
	Trans			Re-trans
PROXIMAL	85.182	125.69	86.104	93.645	118.216	125.883
LESION	64.216	58.867	51.71	62	45.685	40.705
DISTAL	86.976	97.487	82.637	101.86	107.077	96.46
	Fig 5C: Mean Tubulin Intensity (AU)
	Trans				Re-Trans
PROXIMAL	123.973	135.342	115.765	81.002	110.292	110.36	103.792	121.787
LESION	117.39	99.084	161.903	105.527	77.295	107.569	83.048	148.776
DISTAL	92.009	85.292	130.409	78.483	92.347	108.036	80.541	130.696
	Fig 5D: Mean Phalloidin Intensity (AU)
	Trans			Re-Trans
PROXIMAL	106.545	87.587	101.357	75.546	84.093	100.007
LESION	114.475	104.323	91.058	84.306	76.842	102.666
DISTAL	90.348	81.408	93.075	99.946	65.537	101.654

## Sheet: Fig 6 Data
Fig 6H: # Labeled Axons
Trans 1 mm	Re-Trans 1 mm	Trans 2 mm	Re-Trans 2 mm	Trans 3 mm	Re-Trans 3 mm	Trans 4 mm	Re-Trans 4 mm	Trans 5 mm	Re-Trans 5 mm
21	14	21	21	12	15	18	26	6	22
25	23	34	26	35	27	29	23	27	23
24	14	26	16	30	15	24	21	23	20
26	27	27	22	23	25	22	25	24	21
30	23	25	32	25	27	27	29	26	31
26	27	34	27	32	22	28	18	21
33	24	38	19	25	16	24		21
13		30		22		29		16
40		40		37		31		32
29		36		37		34		23
26		35		27		26		30
32		35		25		26		22
41		36		30		22		10
31		43		35				19
Fig 6I: % Distal/Proximal
Trans 1 mm	Re-Trans 1 mm	Trans 2 mm	Re-Trans 2 mm	Trans 3 mm	Re-Trans 3 mm	Trans 4 mm	Re-Trans 4 mm	Trans 5 mm	Re-Trans 5 mm
42.86	60.87	42.86	91.3	24.49	65.22	36.73	113.04	12.24	95.65
56.82	74.19	77.27	83.87	79.55	87.1	65.91	74.19	61.36	74.19
45.28	36.84	49.06	42.11	56.6	39.47	45.28	55.26	43.4	52.63
48.15	72.97	50	59.46	42.59	67.57	40.74	67.57	44.44	56.76
55.56	82.14	46.3	114.29	46.3	96.43	50	103.57	48.15	110.71
60.47	117.39	79.07	117.39	74.42	95.65	65.12	105.88	48.84
63.46	117.65	73.08	111.76	48.08	94.12	46.15		40.38
33.33		76.92		56.41		53.7		41.03
74.07		74.07		68.52		64.58		59.26
60.42		75		77.08		72.34		47.92
55.32		74.47		57.45		49.06		63.83
77.36		67.92		56.6		44.9		18.87
63.27		87.76		71.43				38.78

## Sheet: Fig 7 Data
Fig 7F: % Regenerated / Brain (All RS Neurons)
	Trans- All	Re-Trans - All
	47	44
	63	72
	56	72
	66	47
	72	47
	25	34
	56	47
	32	59
	56	47
		50
Fig 7H: % Regenerated (Good Regenerators)
	Trans - Good	Re-Trans Good
13	89	75
B6	89	85
I4	83	80
B2	83	70
I5	76	65
B5	72	65
mth'	67	65
M1	67	70
I2	50	55
Fig 7H: % Regenerated (Poor Regenerators)
	Trans - Poor	Re-Trans Poor
B4	44	55
M2	44	35
B1	33	40
M3	17	10
B3	17	25
I1	11	10
Mth	6	20

## Sheet: Fig 8 Data
Fig 8E: % Nissl (+) / Brain (All RS Neurons)
	Trans - All	Re-Trans - All
	53.1	59.4
	71.9	74.2
	65.6	71.9
	64.5	68.8
	64.5	62.5
	46.9	53.3
	71.9	62.5
	60	68.8
	53.1	71.9
		62.5
Fig 8G: % Nissl (+) (Good Survivors)
	Trans Good	Re-Trans Good
I4	94	95
I5	94	100
B2	88	100
mth'	88	100
B5	83	90
B6	83	75
I3	83	100
I2	72	85
B4	61	80
M1	56	70
Fig 8G: % Nissl (+) (Poor Survivors)
	Trans Poor	Re-Trans Poor
M2	50	35
B3	28	35
M3	19	15
B1	17	35
Mth	6	15
I1	0	5
